# Supplementary material for: Identification of G protein-coupled receptor signaling pathway proteins in marine diatoms using comparative genomics
Source: BMC Genomics. 2013 Jul 24;14:503. doi: 10.1186/1471-2164-14-503 (PMC3727952; doi:10.1186/1471-2164-14-503)
Supplement: Additional file 1: Table S1 — Best predicted protein hits in diatom genomes to human G protein-coupled receptor (GPCR) signaling pathway proteins. GPCRs, Gγ-subunit and RGS were compared to both human and non-human proteins. Data presented as: e-value|percent identity (except for HMM search)|alignment length|best species match (GPCRs only)|best species match GI (GPCRs only). [file 1471-2164-14-503-S1.xlsx]

## Sheet: Sheet1
		Genome Best hit
Protein Category		Pseudo-nitzschia multiseries	Fragilariopsis cylindrus	Thalassiosira pseudonana	Phaeodactylum tricornutum	Viridiplantaed
Adenylate cylcase		10-23|31%|212	10-22|34%|158	10-25|33%|250	10-26|34%|194	10-28|40%|169
ATP-sensitive inward rectifier potassium channel		10-14|23%|328	10-11|28%|193	10-10|32%|109	10-16|24%|284	10-40|36%|261
G protein-coupled receptor (GPCR)a		10-19|22%|697|D. discoideum|66802576	10-22|22%|833|D. discoideum|66802576	10-20|26%|319|C. quinquefasciatus|170045209	10-22|24%|395|X. tropicalis| 186972153	No similarity
GPCR kinase		10-58|36%|375	10-60|37%|370	10-59|46%|193	10-65|35%|435	10-59|38|312
G protein subunit	α(q)	10-40|45%|199	10-40|44%|211	10-71|41%|362	10-46|44%|217	10-57|37%|364
	α(i)	10-40|41%|201	10-41|44%|202	10-79|43%|357	10-50|46%|217	10-66|40%|360
	α(s)	10-30|41%|159	10-32|43%|166	10-64|39%|376	10-34|35%|238	10-48|33%|374
	α(12/13)	10-40|45%|199	10-40|45%|199	10-65|38%|367	10-40|45%|199	10-48|31%|372
	β	10-51|37%|359	10-53|37%|327	10-108|55%|339	10-65|39%|360	10-85|49%|310
	γb	No similarity	No similarity	10-8|78c	No similarity	10-19|72
Phosphodiesterase		10-47|36%|284	10-51|38%|297	10-50|34%|338	10-15|26%|260	10-60|44%|281
Phosphoinositide-3 kinase		10-21|25%|403	10-26|28%|280	10-26|28%|274	10-29|29%|301	10-91|41%|465
Phospholipase C		10-48|30%|562	10-50|28%|660	10-24|31%|212	10-49|35%|373	10-57|29%|624
Protein kinase C		10-39|35%|301	10-40|35%|309	10-43|34%|310	10-43|36%|264	10-43|39%|260
Raf		10-30|30%|322	10-32|30%|326	10-34|31%|316	10-28|30%|274	10-49|39%|283
Rap1GAP		10-49|48%|212/1108	10-29|36%|242/1073	10-6|33%|100	10-9|27%|186	2.4|24%|189
RasGAP		No similarity	No similarity	No similarity	No similarity	10-10|34%|153
Regulator of G protein signaling (RGS)b		No similarity	No similarity	10-25|116	No similarity	10-18|956
RhoGEF		No similarity	No similarity	No similarity	No similarity	10-5|37%|104
Rho small GTPases		10-17|31%|158	10-18|29%|175	10-21|33%|175	10-19|31%|175	10-69|63%|194
SHC transforming protein		No similarity	No similarity	No similarity	No similarity	No similarity
Tyrosine kinase		10-24|30%|309	10-26|31%|313	10-25|29%|314	10-31|30%|270	10-47|36%|267
Voltage dependent R type calcium channel		10-6|25%|216	10-9|20%|261	10-59|28%|538	10-11|23%|262	10-99 |32%|714
aSimilarity to all organsims within GPCRDB
bBased on HMM search using Pfam database
cAmino acid sequence: MTSAEETMAKLEEEKKALAADLEIVNEAKTASEACNQLCDFSETEDEPFSTAFGPNEWHKSAGGGGGCTILStop
dLand plants and green algae
