# Supplementary material for: Identification of G protein-coupled receptor signaling pathway proteins in marine diatoms using comparative genomics
Source: BMC Genomics. 2013 Jul 24;14:503. doi: 10.1186/1471-2164-14-503 (PMC3727952; doi:10.1186/1471-2164-14-503)
Supplement: Additional file 2: Table S2 — Microeukaryotes included in the custom database and their respective sources within genome and expressed sequence tag (EST) libraries. [file 1471-2164-14-503-S2.xlsx]

## Sheet: Sheet1
Database type	Organism	Source
Genome	Aureococcus_anophageferrens	JGIa
Genome	Chlamydomonas reinhardii	JGI
Genome	Cyaniodioschyzon merolae	University of Tokyo
Genome	Dictyostelium discoideum	Dicty_predictions.stripped.protein.aa.fasta-cleaned
Genome	Ectocarpus siliculosus	JGI
Genome	Emiliania huxleyi	JGI
Genome	Fragilariopsis cylindrus	Fragilariopsis_cylindrus.chloroplast.scaffolds.fasta-cleaned.orfs
Genome	Fragilariopsis cylindrus	Fragilariopsis_cylindrus.main_genome.scaffolds.fasta-cleaned.orfs
Genome	Fragilariopsis cylindrus	Fragilariopsis_cylindrus.mitochondrion.scaffolds.fasta-cleaned.orfs
Genome	Micromonas sp. NOUM17	JGI
Genome	Micromonas pusilla CCMP1545	JGI
Genome	Naeglaria gruberi	JGI
Genome	Ostreococcus lucimarinus	JGI
Genome	Ostreococcus tarui	JGI
Genome	Phaeodactylum tricornutum	JGI
Genome	Phytopthora ramorum	JGI
Genome	Plasmodium falciparum	JGI
Genome	Plasmodium yoelii	JGI
Genome	Pseudo-nitzschia multiseries	Pseudo_nitzschia_multiseries.chloroplast.scaffolds.fasta-cleaned.orfs
Genome	Pseudo-nitzschia multiseries	Pseudo_nitzschia_multiseries.cluster_consensusEST.fasta-cleaned.orfs
Genome	Pseudo-nitzschia multiseries	Pseudo_nitzschia_multiseries.main_genome.scaffolds.fasta-idcleaned.orfs
Genome	Pseudo-nitzschia multiseries	Pseudo_nitzschia_multiseries.mitochondrion.scaffolds.fasta-cleaned.orfs
Genome	Tetrahymena_thermophila	TIGRb
Genome	Thalassiosira_pseudonana	JGI
Genome	Volvox carteri	JGI
EST	Thalassiosira_pseudonana	JGI
EST	Pseudo-nitzschia australis	P.australis-EST-ec121605-cleaned.tax_id.orfs
EST	Pseudo-nitzschia granii	This study
EST	Pseudo-nitzschia multiseries	Pseudo-nitzschia_multiseries.cluster_ consensus_EST.fasta-cleaned.orfs
EST	Chaetoceros	Chaetoceros_ESTs_FElim_FEreplete_McMurdo_isolate_isotigs_092710.fna-idcleaned.tax_id.orfs.fasta
EST	Geminigera_cryophila	Geminigera_cryophila_CCMP2564_ESTs.tax_id.orfs.fasta
EST	Guillardia_theta	Guillardia_theta_clusters.tax_id.orfs.fasta
EST	Phaeocystis antartica	p_antarctica_FElim_FErepleteo_isotigs_092710.fna-idcleaned.tax_id.orfs.fasta
EST	Phaeociystis globosa	p_globosa_colonies_and_single_cells_isotigs_092710.fna-idcleaned.tax_id.orfs.fasta
EST	Phaeociystis globosa	p_globosa_various_exp_treats_isotigs_092710.fna-idcleaned.tax_idd.orfs.fasta
EST	Phaeociystis globosa	p_globosa_viral_infections_isotigs_092710.fna-idcleaned.tax_id.d.orfs.fasta
EST	Haptophyte	NCBIc
EST	Copepod	NCBI
EST	Dinoflagellate	NCBI
RefSeq49	Plastid	NCBI
RefSeq49	Mitrochondial	NCBI
RefSeq49	Protist	NCBI
RefSeq49	Microbial	NCBI
RefSeq49	Viral	NCBI
RefSeq49	Plant	NCBI
Curated protein	GPCRDBd	http://www.gpcr.org/7tm/ [26]
aDepartment of Energy Joint Genome Insitute
bInstitute for Genomic Research
cNational Center for Biotechnology Information
dG protein-Coupled Receptor Database
